# Supplementary material for: Enzymatic Synthesis of Muconic Acid-Based Polymers: Trans, Trans-Dimethyl Muconate and Trans, β-Dimethyl Hydromuconate
Source: Polymers (Basel). 2021 Jul 29;13(15):2498. doi: 10.3390/polym13152498 (PMC8347093; doi:10.3390/polym13152498)
Supplement: Supplementary file 1 [file polymers-13-02498-s001.zip]

Archive with 1 entries (1 files):
- polymers-1316599-supplementary.pdf
